# Supplementary material for: Habitat features and colony characteristics influencing ant personality and its fitness consequences
Source: Behav Ecol. 2020 Nov 10;32(1):124–37. doi: 10.1093/beheco/araa112 (PMC7937185; doi:10.1093/beheco/araa112)
Supplement: araa112_suppl_Supplementary_Code [file araa112_suppl_supplementary_code.txt]

  for(i in 1:N){
    y[i] ~ dnorm(muy[i],tau[i])
    tau[i] <- 1/(sdy[i]*sdy[i])			   
    
    # mean model

    muy[i] <- b[1] +  b[2]*headsize[i] +  b[3]*colsize[i] + b[4]*myrnest[i] + b[5]*allonest[i] + b[6]*habitat[i] 
	+ b[7]*rep[i] + re.id[ind[i],1] + re.col[colony[i]];
    
    # residual model

    log(sdy[i]) <- g[1] + g[2]*headsize[i] + g[3]*colsize[i] + g[4]*myrnest[i] + g[5]*allonest[i] + g[6]*habitat[i] + re.id[ind[i],2]
    }
    
    for(f in 1:7){ 
    b[f] ~ dnorm(0,0.0001)                         
    }
    
    for(f in 1:6){      
    g[f] ~ dnorm(0,0.0001)                         
    }
    
    # random ID effect

    for(j in 1:Nind){
    beta0[j,1] <- 0                                
    beta0[j,2] <- 0                                
    re.id[j,1:2] ~ dmnorm(beta0[j,1:2], tau.id[,]) 
    }
    
    sd.id  ~ dunif(0,10)                           
    sd.sd  ~ dunif(0,10)                           
    id.cor ~ dunif(-1,1)                           

    # variance-covariance matrix

    S[1,1] <- sd.id*sd.id  				   
    S[2,2] <- sd.sd*sd.sd
    
    S[1,2] <- id.cor * sqrt(S[1,1]) * sqrt(S[2,2]) 
    S[2,1] <- id.cor * sqrt(S[1,1]) * sqrt(S[2,2])    
    
    tau.id[1:2,1:2] <- inverse( S[,] ) 		   
    
    # random colony effect

    for(k in 1:Ncol){
    re.col[k] ~ dnorm(0, tau.col) 			   
    }

    sd.col ~ dunif(0,10)
    tau.col<-1/(sd.col*sd.col)
    }
